# Supplementary material for: Optimization of Pt(II) and Pt(IV) Adsorption from a Water Solution on Biochar Originating from Honeycomb Biomass
Source: Molecules. 2024 Jan 22;29(2):547. doi: 10.3390/molecules29020547 (PMC10820625; doi:10.3390/molecules29020547)
Supplement: Supplementary file 1 [file molecules-29-00547-s001.zip]

Archive with 1 entries (1 files):
- molecules-2812161-supplementary.pdf
